# Supplementary material for: The epidemiology of psoriatic arthritis in the UK: a health intelligence analysis of UK Primary Care Electronic Health Records 1991–2020
Source: Rheumatology (Oxford). 2023 Nov 2;63(12):3346–52. doi: 10.1093/rheumatology/kead586 (PMC11636567; doi:10.1093/rheumatology/kead586)
Supplement: kead586_Supplementary_Data [file kead586_supplementary_data.zip]

Archive with 4 entries (3 files):
- kead586_Supplementary_Data/
- kead586_Supplementary_Data/rhe-23-1006-File004.docx
- kead586_Supplementary_Data/rhe-23-1006-File005.docx
- kead586_Supplementary_Data/rhe-23-1006-File006.docx
